# Supplementary material for: Genomic evidence reveals three W-autosome fusions in Heliconius butterflies
Source: PLoS Genet. 2024 Jul 18;20(7):e1011318. doi: 10.1371/journal.pgen.1011318 (PMC11257349; doi:10.1371/journal.pgen.1011318)
Supplement: S1 Table — Individuals in bold were not included in the analyses due to low depth and missing data. *These specimens were used to generate the reference genome of Heliconius sara. **These specimens were used to generate the HiC data. (XLSX) [file pgen.1011318.s001.xlsx]

## Sheet: Sheet1
Sequence ID	taxon	sex	country	latitude	longitude	mean read depth	missing data per indv.	high quality calls, % QUAL >30	% mapping genome	Accession	Publication
M4096	H. antiochus antiochus	Female	Colombia	-4.16	-69.97	18.01	0.13	94.31	95.86	ERR12713877	This study
M4097	H. antiochus antiochus	Male	Colombia	-4.16	-69.97	18.78	0.13	94.39	95.91	ERR12713878	This study
S21203	H. antiochus antiochus	Female	Brazil	4.74	-56.8	18.74	0.13	94.42	96.01	ERR12713879	This study
S21229	H. antiochus antiochus	Male	Brazil	4.74	-56.8	16.86	0.14	94.69	96.17	ERR12713880	This study
S21234	H. antiochus antiochus	Female	Brazil	4.74	-56.8	18.8	0.13	93.78	96.24	ERR12713881	This study
S337_1	H. antiochus antiochus	Male	Brazil	-13.49	61.03	18.41	0.13	92.75	96.1	ERR12713882	This study
S4897	H. antiochus aranea	Male	Colombia	2.58	-72.72	17.36	0.14	93.15	96.11	ERR12713883	This study
R5074	H. antiochus aranea	Female	Colombia	5.34	-72.42	13.2	0.15	93.35	96.94	ERR12713884	This study
S9556	H. antiochus aranea	Female	Panama	8.91	-78.39	16.93	0.14	93.36	95.9	ERR12713885	This study
D5208	H. antiochus aranea	Male	Venezuela	7.68	-72.23	12.08	0.16	92.23	95.49	ERR12713886	This study
D5221	H. antiochus aranea	Male	Venezuela	7.68	-72.23	12.47	0.15	92.05	94.72	ERR12713887	This study
D5213	H. antiochus aranea	Male	Venezuela	7.68	-72.23	15.56	0.15	92	95.6	ERR12713888	This study
D5252	H. antiochus araneides	Male	Venezuela	8.11	-72.25	7.41	0.19	92.03	95.2	ERR12713889	This study
D5253	H. antiochus araneides	Male	Venezuela	8.11	-72.25	13.24	0.16	91.67	95.52	ERR12713890	This study
D5259	H. antiochus araneides	Male	Venezuela	10.45	-67.63	14.31	0.15	92.3	95.56	ERR12713891	This study
D5270	H. antiochus salvini	Male	Venezuela	7.31	-61.47	13.43	0.15	91.73	95.34	ERR12713892	This study
D5273	H. antiochus salvini	Female	Venezuela	7.31	-61.47	11.92	0.15	92.28	96.39	ERR12713893	This study
D5276	H. antiochus salvini	Female	Venezuela	7.31	-61.47	13.03	0.15	92.02	95.4	ERR12713894	This study
A323	H. antiochus subsp nov.	Female	Colombia	5.62	-72.3	17.03	0.14	89.63	95.57	ERR12713895	This study
R1163	H. antiochus subsp nov.	Male	Colombia	2.11	-74.79	14.2	0.14	92.58	96.36	ERR12713896	This study
S4895	H. antiochus subsp nov.	Female	Colombia	2.58	-72.71	22.07	0.13	93.16	95.74	ERR12713897	This study
A28	H. congener aquilionaris	Male	Colombia	1.18	-76.66	14.05	0.15	90.42	94.6	ERR12713898	This study
A3740	H. congener aquilionaris	Male	Colombia	1.8	-75.66	21.77	0.13	91.12	97.06	ERR12713899	This study
A3837	H. congener aquilionaris	Male	Colombia	3.5	-74.02	18.67	0.14	91.2	97.09	ERR12713900	This study
A4278	H. congener aquilionaris	Male	Colombia	1.22	-76.68	16.67	0.14	90.2	93.84	ERR12713901	This study
R806	H. congener congener	Female	Ecuador	-1.44	-78.42	13.59	0.15	91.83	97.74	ERR12713902	This study
R807	H. congener congener	Male	Ecuador	-1.44	-78.42	12.98	0.15	92.35	97.93	ERR12713903	This study
R808	H. congener congener	Male	Ecuador	-1.44	-78.42	12.48	0.15	92.16	97.69	ERR12713904	This study
R831	H. congener congener	Female	Ecuador	-4.04	-78.58	10.21	0.16	89.7	93.03	ERR12713905	This study
R843	H. congener congener	Male	Ecuador	-4.14	-79.25	9.08	0.39	93.17	90.3	ERR12713906	This study
S40203	H. congener congener	Male	Ecuador	-1.07	-77.46	15.49	0.15	91.89	97.42	ERR12713907	This study
S857	H. eleuchia eleuchia	Female	Panama	8.86	-79.88	17.05	0.15	93.3	97.36	ERR12713911	This study
S2083	H. eleuchia eleuchia	Male	Colombia	7.03	-73.05	19.26	0.15	93.24	97.66	ERR12713909	This study
A2458	H. eleuchia eleuchia	Male	Colombia	5.08	-74.57	13.74	0.16	90.79	96.29	ERR12713910	This study
S3106	H. eleuchia eleuchia	Male	Colombia	4.4	-75.21	10.97	0.17	93.67	94.13	ERR12713911	This study
A3154	H. eleuchia eleuchia	Male	Colombia	3.68	-76.53	17.98	0.15	90.23	96.68	ERR12713912	This study
S534	H. eleuchia elesinus	Male	Colombia	3.9	-76.63	19.47	0.14	95.01	97.87	ERR12713913	This study
A3646	H. eleuchia elesinus	Male	Colombia	3.52	-76.76	15.84	0.15	90.6	97.15	ERR12713914	This study
A4749	H. eleuchia elesinus	Female	Colombia	3.58	-76.78	14.31	0.15	89.75	97.71	ERR12713915	This study
R4864	H. eleuchia elesinus	Female	Colombia	3.9	76.69	13.96	0.15	93.65	98.38	ERR12713916	This study
R4871	H. eleuchia elesinus	Male	Colombia	3.9	76.69	12.87	0.15	93.36	98.2	ERR12713917	This study
S8970	H. eleuchia elesinus	Female	Panama	7.55	-78.2	15.22	0.14	92.72	94.75	ERR12713918	This study
S2852	H. eleuchia primularis	Male	Ecuador	-2.44	-79.05	14.71	0.15	92.91	97.68	ERR12713919	This study
R869	H. eleuchia primularis	Male	Ecuador	-3.78	-79.82	11.05	0.16	92.82	97.9	ERR12713920	This study
R870	H. eleuchia primularis	Female	Ecuador	-3.78	-79.82	12.02	0.15	92.53	97.69	ERR12713921	This study
R887	H. eleuchia primularis	Female	Ecuador	-3.65	-79.77	10.49	0.16	92.45	97.78	ERR12713922	This study
R888	H. eleuchia primularis	Male	Ecuador	-3.65	-79.79	11.06	0.16	92.53	97.95	ERR12713923	This study
S40343	H. eleuchia primularis	Female	Ecuador	0.08	-78.89	14.57	0.15	92.85	97.83	ERR12713924	This study
D3	H. hewitsoni	Male	Panama	7.8	-80.75	14.93	0.16	92.26	96.9	ERR12713925	This study
D6	H. hewitsoni	Female	Panama	7.8	-80.75	12.05	0.16	92.4	98.04	ERR12713926	This study
D7	H. hewitsoni	Male	Panama	7.8	-80.75	12.21	0.16	92.63	97.78	ERR12713927	This study
S33	H. leucadia pseudorhea		Peru	-10.68	-75.12	17	0.1	94.12	97.11	ERR12713929	This study
A4016	H. leucadia pseudorhea	Female	Colombia	-4.13	-69.94	18.69	0.1	90.48	98.05	ERR12713928	This study
A2790	H. sapho sapho	Male	Colombia	6.85	-73.03	17.77	0.13	90.22	91.86	ERR12713930	This study
R2794	H. sapho sapho	Female	Colombia	6.85	-73.03	12.22	0.15	93.58	92.92	ERR12713931	This study
R4510	H. sapho sapho	Female	Colombia	7.06	-73.38	15.25	0.14	94.14	98.22	ERR12713932	This study
R5091	H. sapho sapho	Female	Colombia	5.84	74.84	14.14	0.14	93.86	98.26	ERR12713933	This study
R5092	H. sapho sapho	Female	Colombia	5.84	74.84	14.57	0.13	92.87	97.98	ERR12713934	This study
R5237	H. sapho sapho	Male	Panama	9.12	-79.49	12.96	0.14	92.91	91.76	ERR12713935	This study
R5314	H. sapho sapho	Female	Panama	9.12	-79.49	12.89	0.14	92.55	97.81	ERR12713936	This study
R5324	H. sapho sapho	Male	Panama	9.12	-79.49	13.87	0.14	92.09	97.71	ERR12713937	This study
A3497	H. sapho chocoensis	Male	Colombia	3.99	-76.23	14.4	0.14	90.64	98.03	ERR12713938	This study
A3501	H. sapho chocoensis	Male	Colombia	3.99	-76.23	17.35	0.14	90.55	97.42	ERR12713939	This study
R3510	H. sapho chocoensis	Female	Colombia	3.85	-77.26	15.72	0.14	93.77	98.17	ERR12713940	This study
R3511	H. sapho chocoensis	Male	Colombia	3.85	-77.26	13.07	0.15	93.6	98.42	ERR12713941	This study
A3491	H. sapho chocoensis	Female	Colombia	3.99	-76.23	13.49	0.14	90.83	97.46	ERR12713942	This study
A4534	H. sara brevimaculata	Female	Colombia	3.94	-77.36	24.55	0.04	90.63	96.14	ERR12713943	This study
A4538	H. sara brevimaculata	Male	Colombia	3.94	-77.36	23.84	0.04	91.57	96.94	ERR12713944	This study
A4678	H. sara elektra	Female	Colombia	3.32	-76.63	24.95	0.05	90.93	97.09	ERR12713945	This study
A4680	H. sara elektra	Male	Colombia	3.32	-76.63	17.22	0.06	90.84	98.82	ERR12713946	This study
A4683	H. sara elektra	Female	Colombia	3.32	-76.63	18.66	0.06	91.96	98.07	ERR12713947	This study
S4704	H. sara elektra	Male	Colombia	3.32	-76.63	23.01	0.05	95.22	98.76	ERR12713948	This study
S29	H. sara magdalena	Male	Panama	8.71	-79.91	19.6	0.03	94.31	98.68	ERR12713949	This study
R31	H. sara magdalena	Male	Panama	8.71	-79.91	16.22	0.05	93.68	98.81	ERR12713950	This study
R32	H. sara magdalena	Male	Panama	8.71	-79.91	16.79	0.05	93.15	98.69	ERR12713951	This study
S2172	H. sara magdalena	Male	Venezuela	7.8	-72.2	25.42	0.05	95.25	98.86	ERR12713952	This study
S3533	H. sara magdalena	Male	Colombia	5.57	-77.5	24.81	0.04	94.7	98.66	ERR12713953	This study
A3900	H. sara magdalena	Male	Colombia	6.37	-77.38	20.49	0.04	91.86	98.66	ERR12713954	This study
R4134	H. sara magdalena	Male	Colombia	6.45	-70.69	18.47	0.06	93.69	98.91	ERR12713955	This study
R4186	H. sara magdalena	Male	Colombia	5.74	-74.23	14.59	0.05	94.31	99.03	ERR12713956	This study
R4187	H. sara magdalena	Male	Colombia	5.74	-74.23	18.42	0.04	93.08	98.74	ERR12713957	This study
A4340	H. sara magdalena	Male	Colombia	6.1	-67.49	17.67	0.06	91.87	98.34	ERR12713958	This study
S4346	H. sara magdalena	Female	Colombia	6.1	-67.49	17.27	0.06	95.14	98.54	ERR12713959	This study
D5248	H. sara magdalena	Male	Venezuela	8.07	-72.25	14	0.05	91.75	96.5	ERR12713960	This study
D5211	H. sara magdalena	Male	Venezuela	7.68	-72.23	13.67	0.06	92.66	98.64	ERR12713961	This study
S1	H. sara sara	Male	Brazil	-1.47	-48.44	19.23	0.06	93.48	87.39	ERR12713962	This study
S5	H. sara sara	Male	Peru	-10.65	-75.11	15.96	0.06	94.41	77.38	ERR12713963	This study
S8	H. sara sara	Male	Peru	-10.33	-74.94	20.5	0.06	93.97	97.85	ERR12713964	This study
S12	H. sara sara	Female	Brazil	-4.07	-54.85	19.82	0.06	92.66	97.97	ERR12713965	This study
R15	H. sara sara	Male	Brazil	-1.21	-54.8	14.19	0.06	93.1	98.66	ERR12713966	This study
R16	H. sara sara	Male	Brazil	-10.89	-55.44	15.06	0.06	93.33	98.54	ERR12713967	This study
R35	H. sara sara	Female	Peru	-5.29	-80.68	14.33	0.06	93.95	98.46	ERR12713968	This study
R36	H. sara sara	Female	Peru	-5.29	-80.68	16.82	0.04	91.84	97.98	ERR12713969	This study
R37	H. sara sara	Male	Peru	-5.29	-80.68	14.74	0.05	92.87	97.74	ERR12713970	This study
S1053	H. sara sara	Male	Colombia	4.18	-73.68	22.58	0.05	93.75	97.98	ERR12713971	This study
R812	H. sara sara	Female	Ecuador	-3.91	-79.74	14.35	0.06	92.79	98.67	ERR12713972	This study
R820	H. sara sara	Male	Ecuador	-2.87	-78.37	16.24	0.06	93.14	98.8	ERR12713973	This study
R828	H. sara sara	Male	Ecuador	-4.04	-78.58	15.14	0.06	92.79	98.73	ERR12713974	This study
R3467	H. sara sara	Male	Colombia	1.8	-75.66	14.34	0.06	93.72	99.14	ERR12713975	This study
R3751	H. sara sara	Male	Colombia	1.8	-75.66	15.77	0.06	93.41	98.77	ERR12713976	This study
A4121	H. sara sara	Female	Colombia	-3.77	-70.34	27.52	0.05	91.97	98.23	ERR12713977	This study
A4272	H. sara sara	Female	Colombia	1.21	-76.68	18.39	0.06	92.39	98.06	ERR12713978	This study
A4343	H. sara sara	Female	Colombia	6.1	-67.49	19.93	0.06	91.63	98.3	ERR12713979	This study
A4489	H. sara sara	Male	Ecuador	-1.04	-77.84	25.07	0.05	92.34	97.96	ERR12713980	This study
S21204	H. sara sara	Male	Surinam	4.74	-56.8	20.55	0.06	94.61	98.41	ERR12713981	This study
S40219	H. sara sara	Male	Ecuador	-1.04	-77.84	20.75	0.06	93.64	98.21	ERR12713982	This study
R871	H. sara sprucei	Male	Ecuador	-3.77	-79.83	15.05	0.05	92.73	97.6	ERR12713983	This study
R886	H. sara sprucei	Male	Ecuador	-3.65	-79.76	16.13	0.05	92.66	98.84	ERR12713984	This study
A3856	H. sara sprucei	Female	Colombia	2.96	-78.18	23.72	0.03	91.74	98.77	ERR12713985	This study
A3858	H. sara sprucei	Female	Colombia	2.97	-78.18	23.52	0.04	92.11	98.71	ERR12713986	This study
A3861	H. sara sprucei	Male	Colombia	2.96	-78.18	22.83	0.04	91.44	98.7	ERR12713987	This study
R4590	H. sara sprucei	Female	Colombia	3.94	-77.36	15.56	0.05	93.09	98.7	ERR12713988	This study
R4591	H. sara sprucei	Male	Colombia	3.94	-77.36	13.71	0.05	93.31	98.84	ERR12713989	This study
R4597	H. sara sprucei	Female	Colombia	3.94	-77.36	15.6	0.05	93.56	98.73	ERR12713990	This study
SRR4032025	H. charitonia		Puerto Rico	18.02	-66.83	16.57	0.06	91.6	79.23	SAMN05224120	[1]
SRR4032026	H. charitonia		Puerto Rico	18.02	-66.83	14.35	0.06	90.53	80.29	SAMN05224121	[1]
SAMEA8947140*	H. sara	Female	Panama	9.12	-79.7					SAMEA8947140	This study
SAMEA8947139*	H. sara	Female	Panama	9.12	-79.7					SAMEA8947139	This study
SAMEA112329098**	H. congener	Female	Colombia	1.2	-76.68					SAMEA112329098	This study
SAMEA112696452**	H. sapho	Male	Ecuador	0.11	-79.12					SAMEA112696452	This study
References
1. Belleghem SMV, Rastas P, Papanicolaou A, Martin SH, Arias CF, Supple MA, et al.
Complex modular architecture around a simple toolkit of wing pattern genes. Nat Ecol
Evol. 2017;1(52).
