# Supplementary material for: Genomic evidence reveals three W-autosome fusions in Heliconius butterflies
Source: PLoS Genet. 2024 Jul 18;20(7):e1011318. doi: 10.1371/journal.pgen.1011318 (PMC11257349; doi:10.1371/journal.pgen.1011318)
Supplement: S2 Table — We added our new H. sara assembly and the H. charithonia assembly from [42]. (XLSX) [file pgen.1011318.s002.xlsx]

## Sheet: Sheet1
	Scaffolds	Total length	Mean scaffold size	Maximum scaffold size	Scaffold N50	Scaffold L50	Contings	Contig N50
Heliconius sara	384	348900000	16148070	22417933	17800000	9	521	8200000
Heliconius charithonia	224	356200000	15588749	34286314	17100000	9	359	16400000
Heliconius erato	196	382844248	1953287	23854410	10745484	12	5851	169806
Heliconius melpomene v2.5	332	275198613	18000000	18000000	14300000	34	3126	328886
Bombyx mori	43462	481803763	11085	16203812	4008358	38	87972	15765
Danaus plexippus	5397	248564116	46055	6243218	715606	101	10545	113903
Lerema accius	29988	298173436	9943	3082282	525349	160	52985	18018
Melitaea cinxia	8261	389907520	47198	668473	119328	970	45618	15003
Papilio glaucus	68029	375987417	5526	1977235	230299	421	96532	12958
Papilio polytes	3873	227005758	58612	9881032	3672263	21	13441	51561
Papilio xuthus	5572	243890167	43770	16292344	6198915	16	10483	133779
Plutella xylostella	1819	394062517	216636	3493687	737182	155	15764	59184
Bicyclus anynana	15180	458610584	30211	2943548	364913	303	28866	60000
Chilo suppressalis	80479	372375373	4626	111673	5215	19910	331320	2183
Manduca sexta	20871	419424771	20096	3253989	664006	169	35212	51909
Plodia interpunctella	10542	381952380	36231	7207896	1270674	76	17231	338910
