# Supplementary material for: Genomic evidence reveals three W-autosome fusions in Heliconius butterflies
Source: PLoS Genet. 2024 Jul 18;20(7):e1011318. doi: 10.1371/journal.pgen.1011318 (PMC11257349; doi:10.1371/journal.pgen.1011318)
Supplement: S3 Table — We added our H. sara assembly and the H. charithonia assembly of [42]. (XLSX) [file pgen.1011318.s003.xlsx]

## Sheet: Sheet1
	Complete Single-Copy BUSCOs %	Complete Duplicated BUSCOs %	Fragmented BUSCOs %	Missing BUSCOs %
Heliconius sara	98	0.2	0.7	0.9
Heliconius charithonia	99	3.3	0.2	1.1
Heliconius erato	82	2.3	11	6.3
Heliconius melpomene v1	81	2.8	11	7.2
Heliconius melpomene v2.5	98	1.3	0.3	5
Bombyx mori	75	2.2	16	8.4
Danaus plexippus	87	3.5	10	2.7
Lerema accius	77	2.6	13	8.3
Melitaea cinxia	55	1.6	20	23
Papilio glaucus	75	2.7	14	9.6
Papilio polytes	76	2.4	12	11
Papilio xuthus	84	3	8.2	7.4
Plutella xylostella	74	20	11	13
Bicyclus anynana	81	3	12	6.5
Chilo suppressalis	33	0.7	17	48
Manduca sexta	81	4.4	11	6.4
Plodia interpunctella	85	3.4	9.4	4.7
